# Supplementary material for: Psychological effects of the intensified follow-up of the CEAwatch trial after treatment for colorectal cancer
Source: PLoS One. 2017 Sep 18;12(9):e0184740. doi: 10.1371/journal.pone.0184740 (PMC5603155; doi:10.1371/journal.pone.0184740)
Supplement: S1 Table — (XLSX) [file pone.0184740.s001.xlsx]

## Sheet: Sheet1
		Round 1					Round 2
	Likert Scale	1	2	3	4	5	1	2	3	4	5
	Item (1)	0.6052	0.3372	0.0192	0.0218	0.0166	0.5939	0.344	0.0209	0.0294	0.0118
	Item (2)	0.0416	0.0345	0.025	0.0742	0.8247	0.0329	0.0316	0.0151	0.0731	0.8473
	Item (3)	0.0205	0.1044	0.0282	0.3382	0.5086	0.0071	0.0578	0.0117	0.3242	0.5991
	Item (4)	0.4031	0.452	0.0863	0.038	0.0206	0.4462	0.4514	0.0522	0.0359	0.0144
	Item (5)	0.4191	0.403	0.0877	0.0567	0.0335	0.4745	0.4072	0.0608	0.034	0.0235
	Item (6)	0.0323	0.0465	0.0356	0.1319	0.7537	0.0262	0.0243	0.0151	0.0774	0.857
	Item (7)	0.0509	0.1134	0.0348	0.19205	0.6089	0.0347	0.0931	0.0347	0.1612	0.6763
	Item (8)	0.2798	0.4275	0.1289	0.1057	0.058	0.3919	0.5046	0.0475	0.0449	0.0111
	Item (9)	0.2545	0.3286	0.1156	0.1571	0.1442	0.3093	0.3585	0.0747	0.1488	0.1088
	Item (10)	0.1361	0.2368	0.1155	0.2626	0.249	0.0917	0.2104	0.0931	0.2647	0.3401
	Item (11)	0.5284	0.4302	0.0239	0.0142	0.0032	0.4729	0.4524	0.0403	0.0258	0.0086
	Item (12)	0.4419	0.3618	0.1059	0.0665	0.0239	0.5157	0.3237	0.0996	0.0478	0.0131
	Item (13)	0.154	0.3376	0.1063	0.2281	0.174	0.1855	0.3737	0.1191	0.1901	0.1316
	Item (14)	0.5168	0.3241	0.1128	0.0245	0.0219	0.5328	0.3163	0.1188	0.0157	0.0164
	Item (15)	0.1396	0.3166	0.1737	0.2265	0.1435	0.1126	0.3071	0.1853	0.241	0.1539
S1 Table. Frequencies of the Likert scores for the secondary outcomes of patients' experiences and expectations of the intensified follow-up protocol measured at time point 1 and 2.
