# Supplementary material for: Psychological effects of the intensified follow-up of the CEAwatch trial after treatment for colorectal cancer
Source: PLoS One. 2017 Sep 18;12(9):e0184740. doi: 10.1371/journal.pone.0184740 (PMC5603155; doi:10.1371/journal.pone.0184740)
Supplement: S2 Table — (XLSX) [file pone.0184740.s002.xlsx]

## Sheet: Sheet1
			Treatment effects					Time trends
		Transformation	Estimates	95% CL		Raw p-value	Adjusted p-value	Estimates	95% CL		Raw p-value	Adjusted p-value
	Reassurance	log(17-Reassurance)	-0.0491	-0.2102	0.112	0.5064	0.8185	0.07084	-0.01293	0.1546	0.0902	0.4833
	Nervous anticipation	log(Nervous_Anticipation)	0.06763	-0.03263	0.1679	0.1602	0.8185	-0.06623	-0.1172	-0.01529	0.0159	0.1272
	Disadvantage	No transformation	0.2544	-0.2815	0.7904	0.3081	0.8185	-0.2153	-0.488	0.0574	0.1091	0.4833
	Communication	No transformation	0.2365	-0.5618	1.0348	0.5182	0.8185	-0.3121	-0.7211	0.0967	0.121	0.4833
	HADS: Anxiety	sqrt(HADS_Anxiety)	0.134	-0.05432	1.2759	0.56	0.8185	-0.4348	-0.7925	-0.0771	0.12	0.259
	HADS: Depression	sqrt(HADS_Depression)	0.3258	-0.4189	0.3224	0.163	0.8185	-0.1093	-0.212	-0.00662	0.037	0.4833
	Cancer worries	log(Cancer_Worries)	0.1005	-0.08053	0.2816	0.2763	0.8185	-0.04752	-0.1475	0.05242	0.3513	0.4833
	Fear of recurrences	No transformation	0.2229	-0.8381	1.2838	0.6446	0.8185	-0.2264	-0.7651	0.3122	0.3711	0.4833
S2 Table. Results of the sensitivity analysis
